# Supplementary material for: Detecting Linkage between a Trait and a Marker in a Random Mating Population without Pedigree Record
Source: PLoS One. 2009 Mar 24;4(3):e4956. doi: 10.1371/journal.pone.0004956 (PMC2655708; doi:10.1371/journal.pone.0004956)
Supplement: Table S2 — (0.06 MB XLS) [file pone.0004956.s003.xls]

## Sheet: Sheet1
Control	391	423
Control	375	395
Control	375	423
Control	375	403
Control	391	399
Control	371	375
Control	395	415
Control	379	415
Control	371	375
Control	395	423
Control	379	403
Control	371	375
Control	371	403
Control	375	395
Control	371	375
Control	379	391
Control	371	391
Control	391	395
Control	391	415
Control	371	371
Control	415	423
Control	391	443
Control	379	391
Control	375	375
Control	375	399
Control	371	415
Control	391	407
Control	371	403
Control	371	423
Control	375	411
Control	371	383
Control	399	415
Control	371	423
Control	371	375
Control	375	379
Control	375	375
Control	371	375
Control	0	0
Control	395	415
Control	371	375
Control	399	399
Control	375	399
Control	371	375
Control	371	391
Control	375	395
Control	375	375
Control	375	395
Control	375	379
Control	375	391
Control	371	375
Control	371	375
Control	379	379
Control	379	391
Control	375	379
Control	375	403
Control	375	391
Control	371	415
Control	371	395
Control	371	391
Control	403	403
Control	375	391
Control	375	419
Control	379	391
Control	371	375
Control	379	379
Control	371	379
Control	391	395
Control	375	391
Control	375	375
Control	371	391
Control	375	399
Control	379	391
Control	375	375
Control	415	419
Control	371	371
Control	371	379
Control	371	407
Control	371	395
Control	371	371
Control	371	375
Control	391	399
Control	375	411
Control	371	379
Control	371	395
Control	379	391
Control	379	395
Control	375	379
Control	391	403
Control	371	375
Control	395	399
Control	387	407
Control	391	391
Control	371	375
Control	411	427
Control	375	399
Control	371	415
Control	379	391
Control	371	391
Control	375	415
Control	371	391
Control	375	399
Control	371	387
Control	383	395
Control	375	399
Control	371	403
Control	375	395
Control	375	415
Control	411	415
Control	375	395
Control	375	391
Control	387	399
Control	391	403
Control	375	387
Control	391	399
Control	375	395
Control	375	379
Control	387	411
Control	403	415
Control	395	399
Control	375	379
Control	371	371
Control	375	375
Control	375	383
Control	375	399
Control	375	375
Control	375	395
Control	371	375
Control	375	419
Control	371	379
Control	391	395
Control	375	379
Control	407	415
Control	371	391
Control	375	379
Control	375	395
Control	371	371
Control	371	375
Control	411	415
Control	371	395
Control	379	391
Control	375	379
Control	391	399
Control	371	419
Control	395	415
Control	371	395
Control	395	415
Control	375	375
Control	391	399
Control	375	375
Control	375	375
Control	371	387
Control	391	399
Control	371	371
Control	371	403
Control	375	395
Control	371	379
Control	379	391
Control	375	395
Control	371	379
Control	375	391
Control	379	399
Control	387	415
Control	375	379
Control	375	391
Control	387	395
Control	391	395
Control	379	395
Control	375	427
Control	371	399
Control	371	371
Control	391	415
Control	375	399
Control	371	375
Control	375	399
Control	371	419
Control	371	415
Control	379	391
Control	379	399
Control	371	375
Control	375	415
Control	371	395
Control	375	379
Control	375	399
Control	375	399
Control	371	391
Control	371	395
Control	371	375
Control	375	395
Control	391	395
Control	399	399
Control	375	391
Control	371	375
Control	375	399
Control	371	375
Control	0	0
Control	371	375
Control	371	419
Control	375	375
Control	371	371
Control	395	403
Control	395	403
Control	379	395
Control	371	383
Control	391	407
Control	371	375
Control	375	403
Control	383	415
Control	375	395
Control	375	415
Control	371	379
Control	371	395
Control	371	399
Control	371	399
Control	399	411
Control	391	399
Control	379	391
Control	375	375
Control	375	399
Control	375	379
Control	375	399
Control	375	375
Control	387	399
Control	375	399
Control	391	399
Control	371	399
Control	395	415
Control	371	387
Control	383	391
Control	411	415
Control	387	415
Control	375	415
Control	371	375
Control	375	399
Control	391	395
Control	391	395
Control	371	395
Control	375	443
Control	379	391
Control	371	391
Control	371	379
Control	375	387
Control	375	379
Control	371	375
Control	375	415
Control	391	419
Control	395	415
Control	371	419
Control	375	375
Control	379	399
Control	375	395
Control	371	379
Control	379	395
Control	375	391
Control	371	379
Control	379	415
Control	391	395
Control	371	375
Control	0	0
Control	375	403
Control	375	379
Control	375	399
Control	379	395
Control	375	391
Control	375	375
Control	375	375
Control	371	395
Control	371	395
Control	395	399
Control	395	399
Control	371	375
Control	375	399
Control	379	399
Control	371	371
Control	375	379
Control	371	395
Control	371	395
Control	399	415
Control	379	379
Control	375	391
Control	395	399
Control	379	395
Control	375	395
Control	371	391
Control	371	375
Control	391	399
Control	371	371
Control	371	391
Control	375	403
Control	375	403
Control	371	375
Control	371	375
Control	375	379
Control	371	379
Control	395	399
Control	391	411
Control	379	415
Control	375	419
Control	375	375
Control	375	399
Control	375	379
Control	371	375
Control	375	419
Control	371	399
Control	395	399
Control	375	395
Control	375	395
Control	379	403
Control	375	399
Control	395	395
Control	375	391
Control	379	387
Control	375	415
Control	371	371
Control	375	379
Control	379	415
Control	379	379
Control	371	395
Control	375	391
Control	379	411
Control	379	391
Control	371	375
Control	375	419
Control	375	399
Control	375	379
Control	379	415
Control	375	375
Control	399	427
Control	391	415
Control	375	375
Control	375	395
Control	375	399
Control	375	375
Control	375	415
Control	391	399
Control	375	415
Control	375	375
Control	375	391
Control	391	395
Control	419	419
Control	375	395
Control	371	399
Control	371	415
Control	391	415
Control	375	403
Control	375	415
Control	379	391
Control	383	395
Control	371	375
Control	371	375
Control	371	399
Control	391	391
Control	375	415
Control	403	407
Control	391	395
Control	375	391
Control	371	371
Control	371	415
Control	371	415
Control	375	379
Control	411	427
Control	371	375
Control	375	391
Control	371	395
Control	379	395
Control	371	375
Control	391	415
Control	375	415
Control	371	375
Control	379	399
Control	375	419
Control	375	387
Control	371	375
Control	391	391
Control	379	383
Control	371	379
Case	375	395
Case	379	395
Case	379	399
Case	371	379
Case	379	395
Case	375	375
Case	371	371
Case	375	379
Case	375	407
Case	371	395
Case	379	415
Case	391	399
Case	375	423
Case	379	391
Case	375	379
Case	375	375
Case	375	399
Case	375	399
Case	371	379
Case	371	375
Case	375	391
Case	371	403
Case	399	419
Case	375	423
Case	371	379
Case	375	391
Case	371	375
Case	375	375
Case	375	379
Case	371	379
Case	371	379
Case	371	375
Case	375	391
Case	387	387
Case	379	415
Case	391	427
Case	375	395
Case	371	391
Case	375	423
Case	371	399
Case	371	407
Case	375	395
Case	379	391
Case	371	371
Case	371	379
Case	415	419
Case	379	403
Case	375	379
Case	371	379
Case	415	415
Case	371	383
Case	375	387
Case	375	379
Case	375	419
Case	375	391
Case	371	375
Case	375	375
Case	371	375
Case	395	415
Case	379	395
Case	371	415
Case	379	407
Case	375	415
Case	379	391
Case	371	379
Case	379	395
Case	371	375
Case	371	379
Case	375	379
Case	371	371
Case	371	371
Case	375	379
Case	383	391
Case	375	399
Case	375	379
Case	371	375
Case	371	379
Case	403	415
Case	371	379
Case	371	395
Case	379	379
Case	379	403
Case	399	419
Case	379	415
Case	371	379
Case	375	375
Case	371	379
Case	371	379
Case	399	403
Case	371	371
Case	375	375
Case	379	379
Case	391	415
Case	375	379
Case	371	371
Case	371	371
Case	375	379
Case	395	431
Case	383	399
Case	375	375
Case	379	407
Case	371	411
Case	379	415
Case	375	379
Case	371	375
Case	371	387
Case	375	415
Case	419	419
Case	375	375
Case	399	399
Case	371	375
Case	371	379
Case	379	379
Case	415	419
Case	375	391
Case	371	399
Case	375	395
Case	375	415
Case	371	395
Case	371	403
Case	375	375
Case	371	395
Case	371	379
Case	375	379
Case	375	391
Case	371	391
Case	379	391
Case	371	375
Case	379	387
Case	0	0
Case	391	395
Case	375	391
Case	379	399
Case	375	399
Case	395	415
Case	379	395
Case	375	399
Case	371	391
Case	375	379
Case	371	383
Case	371	403
Case	371	379
Case	371	395
Case	379	399
Case	371	371
Case	371	371
Case	399	399
Case	375	391
Case	379	379
Case	379	403
Case	379	427
Case	371	375
Case	371	371
Case	371	387
Case	371	379
Case	375	379
Case	375	375
Case	375	379
Case	375	395
Case	391	395
Case	375	379
Case	371	375
Case	403	415
Case	371	371
Case	371	415
Case	371	395
Case	375	415
Case	375	379
Case	371	391
Case	375	415
Case	375	379
Case	371	371
Case	375	395
Case	379	391
Case	371	415
Case	375	379
Case	379	399
Case	371	407
Case	391	391
Case	0	0
Case	0	0
Case	0	0
Case	371	375
Case	375	379
Case	403	403
Case	407	415
Case	371	379
Case	375	387
Case	391	391
Case	375	379
Case	375	387
Case	371	391
Case	391	391
Case	391	419
Case	371	371
Case	375	375
Case	371	371
Case	379	379
Case	375	391
Case	375	395
Case	391	391
Case	379	391
Case	375	379
Case	375	395
Case	375	379
Case	379	419
Case	371	379
Case	371	399
Case	379	391
Case	383	423
Case	371	375
Case	371	379
Case	391	395
Case	371	391
Case	371	391
Case	395	395
Case	379	395
Case	391	395
Case	375	379
Case	371	399
Case	391	415
Case	391	395
Case	375	395
Case	371	375
Case	395	423
Case	379	391
Case	375	399
Case	371	379
Case	395	415
Case	371	375
Case	375	387
Case	379	411
Case	371	371
Case	379	411
Case	391	415
Case	379	391
Case	371	375
Case	391	411
Case	375	375
Case	391	391
Case	371	375
Case	375	375
Case	371	395
Case	379	395
Case	379	395
Case	395	411
Case	391	403
Case	375	379
Case	371	399
Case	375	407
Case	375	403
Case	379	391
Case	379	379
Case	399	399
Case	379	379
Case	371	395
Case	391	391
Case	371	391
Case	375	375
Case	371	375
Case	375	419
Case	375	375
Case	375	379
Case	371	415
Case	395	415
Case	379	391
Case	371	375
Case	391	415
Case	415	415
Case	375	375
Case	375	391
Case	379	379
Case	371	375
Case	371	415
Case	371	399
Case	391	391
Case	371	403
Case	371	375
Case	371	371
Case	371	379
Case	379	387
Case	375	379
Case	399	415
Case	379	379
Case	371	375
Case	379	419
Case	375	395
Case	399	399
Case	371	375
Case	375	379
Case	395	395
Case	395	399
Case	379	395
Case	375	415
Case	371	415
Case	379	391
Case	375	403
Case	379	395
Case	395	399
Case	379	379
Case	371	379
Case	395	399
Case	0	0
Case	391	391
Case	383	395
Case	371	375
Case	379	379
Case	371	371
Case	371	395
Case	391	415
Case	371	379
Case	371	375
Case	391	395
Case	371	371
Case	375	391
Case	379	379
Case	371	391
Case	375	391
Case	391	415
Case	379	427
Case	399	399
Case	375	395
Case	371	379
Case	391	395
Case	371	375
Case	371	371
Case	379	399
Case	379	419
Case	375	379
Case	375	383
Case	379	379
Case	371	391
Case	375	379
Case	395	423
Case	371	379
Case	371	375
Case	375	395
Case	371	391
Case	371	411
Case	411	415
Case	375	391
Case	375	391
Case	375	379
Case	371	379
Case	375	375
Case	371	379
Case	375	375
Case	371	379
Case	375	395
Case	375	395
Case	375	399
Case	371	395
Case	375	379
Case	371	375
Case	375	375
Case	375	379
Case	391	395
Case	375	391
Case	375	375
Case	375	399
Case	371	399
Case	375	399
Case	371	375
Case	371	375
Case	371	375
Case	371	395
Case	371	383
Case	391	415
Case	371	371
Case	371	395
Case	371	387
Case	375	391
Case	375	375
Case	379	379
Case	375	407
